# Supplementary material for: Effect of Timely Availability of TTR-Stabilizing Therapy on Diagnosis, Therapy, and Clinical Outcomes in ATTR-CM
Source: J Clin Med. 2024 Sep 6;13(17):5291. doi: 10.3390/jcm13175291 (PMC11396384; doi:10.3390/jcm13175291)
Supplement: Supplementary file 1 [file jcm-13-05291-s001.zip]

Archive with 1 entries (1 files):
- jcm-3185224-supplementary.pdf
